# Supplementary material for: Proof of concept for a superior therapeutic index of corticosterone compared with hydrocortisone in patients with congenital adrenal hyperplasia
Source: Eur J Endocrinol. 2024 Nov 15;191(6):535–44. doi: 10.1093/ejendo/lvae144 (PMC11606648; doi:10.1093/ejendo/lvae144)
Supplement: lvae144_Supplementary_Data [file lvae144_supplementary_data.zip]

Archive with 4 entries (4 files):
- eje-24-0250-File010.docx
- eje-24-0250-File007.docx
- eje-24-0250-File008.docx
- eje-24-0250-File009.docx
